# Supplementary material for: Methylglyoxal-Modified Albumin Effects on Endothelial Arginase Enzyme and Vascular Function
Source: Cells. 2023 Mar 3;12(5):795. doi: 10.3390/cells12050795 (PMC10001288; doi:10.3390/cells12050795)
Supplement: Supplementary file 1 [file cells-12-00795-s001.zip]

Archive with 1 entries (1 files):
- cells-2143843-supplementary.pdf
